# Supplementary material for: Canonical Discriminant Mapping of Origins in Andalusian Black Cattle: Inbreeding and Coancestry Decomposition via Mendelian Sampling Variances and Nodal Ancestor Contributions
Source: Animals (Basel). 2025 Jun 17;15(12):1781. doi: 10.3390/ani15121781 (PMC12189330; doi:10.3390/ani15121781)
Supplement: Supplementary file 1 [file animals-15-01781-s001.zip]

Archive with 1 entries (1 files):
- animals-3667265-supplementary.pdf
